# Supplementary material for: Smad4 SUMOylation is essential for memory formation through upregulation of the skeletal myopathy gene TPM2
Source: BMC Biol. 2017 Nov 28;15:112. doi: 10.1186/s12915-017-0452-9 (PMC5706330; doi:10.1186/s12915-017-0452-9)
Supplement: Supplementary file 9 — Supplementary information. (XLS 62 kb) [file 12915_2017_452_MOESM9_ESM.xls]

## Sheet: 工作表2
Raw data and statistics for Figure 2D (gel blot shown in Fig. 2C-left)
			Flag-Vector	Flag-Smad4WT	Flag-Smad4K113R	Flag-Smad4K159R	Flag-Smad4K113RK159R	Flag-Smad4WT+sumo1 mutant
Sumo-Smad4/Smad4 (fold)		1	1.06398	4.10844	1.81999	1.57422	0.951841	0.908148
(n=5 each group)		2	1.1796	4.08479	2.70528	1.34047	1.15802	0.685407
		3	0.853537	4.08403	2.44269	2.04443	0.775033	0.751088
		4	0.979062	3.6638	2.01676	2.28123	0.920867	0.830862
		5	0.923822	4.32043	3.42078	1.13509	0.951508	0.886112
	Anova: Single Factor (one-way ANOVA)
	SUMMARY
	Groups	Count	Sum	Average	Variance	SEM
	Flag-Vector	5	5	1	0.0160104	0.0565869
	Flag-Smad4WT	5	20.2615	4.0523	0.0570096	0.10678
	Flag-Smad4K113R	5	12.4055	2.4811	0.396851	0.281727
	Flag-Smad4K159R	5	8.37543	1.67509	0.229388	0.214191
	Flag-Smad4K113RK159R	5	4.75727	0.951454	0.0186823	0.0611265
	Flag-Smad4WT+sumo1 mutant	5	4.06162	0.812323	0.00870713	0.0417304
		.
	ANOVA
	Source of Variation	SS	df	MS	F	P-value	F crit
	Between Groups	39.4147	5	7.88294	65.0902	3.62021e-13	2.62065
	Within Groups	2.90659	24	0.121108
	Total	42.3213	29
Newman-Keul post-hoc comparisons:
Comparison	Diff of Means	p	q	P	P<0.050
Flag-Smad4WT vs. Flag-Smad4WT+sumo1 mutant	3.24	6	20.818	<0.001	Yes
Flag-Smad4WT vs. Flag-Smad4K113RK159R	3.101	5	19.924	<0.001	Yes
Flag-Smad4WT vs. Flag-Vector	3.052	4	19.612	<0.001	Yes
Flag-Smad4WT vs. Flag-Smad4K159R	2.377	3	15.274	<0.001	Yes
Flag-Smad4WT vs. Flag-Smad4K113R	1.571	2	10.096	<0.001	Yes
Flag-Smad4K113R vs. Flag-Smad4WT+sumo1 mutant	1.669	5	10.723	<0.001	Yes
Flag-Smad4K113R vs. Flag-Smad4K113RK159R	1.53	4	9.829	<0.001	Yes
Flag-Smad4K113R vs. Flag-Vector	1.481	3	9.517	<0.001	Yes
Flag-Smad4K113R vs. Flag-Smad4K159R	0.806	2	5.179	0.001	Yes
Flag-Smad4K159R vs. Flag-Smad4WT+sumo1 mutant	0.863	4	5.544	0.003	Yes
Flag-Smad4K159R vs. Flag-Smad4K113RK159R	0.724	3	4.65	0.009	Yes
Flag-Smad4K159R vs. Flag-Vector	0.675	2	4.338	0.005	Yes
Flag-Vector vs. Flag-Smad4WT+sumo1 mutant	0.188	3	1.206	0.675	No
Flag-Vector vs. Flag-Smad4K113RK159R	0.0485	2	0.312	0.827	Do Not Test
Flag-Smad4K113RK159R vs. Flag-Smad4WT+sumo1 mutant	0.139	2	0.894	0.533	Do Not Test
Raw data and statistics for Figure 5G
(n=5 each group)			Swim control	Trained	(for 5 days)
		1	0.724765	3.73995
TPM2/Actin WB quantification		2	1.33817	4.23063
		3	1.02373	2.93448
		4	1.01631	3.32389
		5	0.897018	1.92368
		Anova: Single Factor (one-way ANOVA)
		SUMMARY
		Groups	Count	Sum	Average	Variance	SEM
		Swim control	5	5	1	0.0503877	0.100387
		Trained	5	16.1526	3.23053	0.765985	0.391404
		ANOVA
		Source of Variation	SS	df	MS	F	P-value	F crit
		Between Groups	12.4381	1	12.4381	30.4717	0.000560303	5.31766
		Within Groups	3.26549	8	0.408186
		Total	15.7036	9
Comparison	Diff of Means	p	q	P	P<0.050
Trained vs. Swim control	2.231	2	7.807	<0.001	Yes
			t value = 5.52, P < 0.001 by Student's t-test
Raw data and quantification result for Figure 7B--left panel, (gel shown in Figure 7A)		pSmad1/Smad1
Swim control	Trained	(n=4 each group)
1.01	0.3
0.92	0.29
1.08	0.27
0.99	0.29
Anova: Single Factor (one-way ANOVA)
SUMMARY
Groups	Count	Sum	Average	Variance	SEM
Swim control	4	4	1	0.00433333	0.033
Trained	4	1.15	0.2875	0.000158333	0.006
ANOVA
Source of Variation	SS	df	MS	F	P-value	F crit
Between Groups	1.01531	1	1.01531	452.087	7.05674e-07	5.98738
Within Groups	0.013475	6	0.00224583
Total	1.02879	7
	t value = square root of F value = 21.26,				P < 0.001 by Student's t-test
Raw data and quantification result for Figure 7B--left panel (gel shown in Figure 7A)
Swim control	Trained
1.05	0.42
0.92	0.39		pSmad2/Smad2
1.07	0.41		(n=4 each group)
0.96	0.41
Anova: Single Factor (one-way ANOVA)
SUMMARY
Groups	Count	Sum	Average	Variance	SEM
Swim Control	4	4	1	0.00513333	0.036
Trained	4	1.63	0.4075	0.000158333	0.006
ANOVA
Source of Variation	SS	df	MS	F	P-value	F crit
Between Groups	0.702113	1	0.702113	265.365	3.40624e-06	5.98738
Within Groups	0.015875	6	0.00264583
Total	0.717988	7
	t value = square root of F value = 16.29, p < 0.001 by Student's t-test
Raw data and quantification result for Figure 7B--left panel
(gel shown in Figure 7A)
Swim Control	Trained
0.98	3.47		pSmad3/Smad3
1.02	3.48		(n=4 each group)
1	3.46
1	3.14
Anova: Single Factor (one-way ANOVA)
SUMMARY
Groups	Count	Sum	Average	Variance	SEM
Swim Control	4	4	1	0.000266667	0.008
Trained	4	13.55	3.3875	0.0272917	0.08
ANOVA
Source of Variation	SS	df	MS	F	P-value	F crit
Between Groups	11.4003	1	11.4003	827.359	1.16946e-07	5.98738
Within Groups	0.082675	6	0.0137792
Total	11.483	7
	t value = square root of F value = 28.76, p < 0.001 by Student's t-test
Raw data and quantification reuslt for Figure 7B--left panel
(gel shown in Figure 7A)
Swim Control	Trained
1.1	0.4		pSmad5/Smad5
0.83	0.33		(n=4 each group)
1.03	0.32
1.05	0.39
Anova: Single Factor (one-way ANOVA)
SUMMARY
Groups	Count	Sum	Average	Variance	SEM
Swim Control	4	4.01	1.0025	0.0140917	0.06
Trained	4	1.44	0.36	0.00166667	0.02
ANOVA
Source of Variation	SS	df	MS	F	P-value	F crit
Between Groups	0.825612	1	0.825612	104.784	5.06867e-05	5.98738
Within Groups	0.047275	6	0.00787917
Total	0.872888	7
	t value = square root of F value = 10.24, p < 0.001 by Student's t-test
Raw data and quantification result for
Figure 7B--right panel			Swim control	Trained	( 1 day)
(gel shown in Figure 7A)		1	0.732617	3.83516
		2	1.3871	2.74752
pCREB/CREB		3	0.969667	3.36781
(n=4 each group)		4	0.910619	4.19576
	Anova: Single Factor (one-way ANOVA)
	SUMMARY
	Groups	Count	Sum	Average	Variance	SEM
	Swim control	4	4	1	0.0767488	0.138518
	Trained	4	14.1462	3.53656	0.39159	0.312886
	ANOVA
	Source of Variation	SS	df	MS	F	P-value	F crit
	Between Groups	12.8683	1	12.8683	54.9529	0.000309773	5.98738
	Within Groups	1.40502	6	0.23417
	Total	14.2733	7
Comparison	Diff of Means	p	q	P	P<0.050
Trained vs. Swim control	2.537	2	10.484	<0.001	Yes
	t value = square root of F value = 7.41, P < 0.001 by Student's t-test
Raw data and quantification result for Figure 7C--right panel
(gel shown in Figure 7C, left)
	Swim control	Trained					Raw data and quantification result for Figure 7C--right
pSmad3/Actin	1.022	2.55					(gel shown in Figure 7C, left)
(n=4 each group)	0.978	2.632
	0.935	2.564
	1.065	2.572
	Anova: Single Factor (one-way ANOVA)
	SUMMARY
	Groups	Count	Sum	Average	Variance	SEM
	Swim control	4	4	1	0.00313933	0.028
	Trained	4	10.318	2.5795	0.00130767	0.018
	ANOVA
	Source of Variation	SS	df	MS	F	P-value	F crit
	Between Groups	4.98964	1	4.98964	2244.05	5.93148e-09	5.98738
	Within Groups	0.013341	6	0.0022235
	Total	5.00298	7
	t value = square root of F value = 47.37, p < 0.001 by Student's t-test
Raw data and quantification result for Figure 7C--right panel
(gel shown in Figure 7C, left)
	Swim control	Trained					Raw data and quantification result for Figure 7C--right
Smad4/pSmad3	0.984	1.6718					(gel shown in Figure 7C, left)
(n=4 each group)	1.0155	1.5514
	1.053	1.397
	0.947	1.558
	Anova: Single Factor (one-way ANOVA)
	SUMMARY
	Groups	Count	Sum	Average	Variance	SEM
	Swim control	4	3.9995	0.999875	0.00203806	0.0224
	Trained	4	6.1782	1.54455	0.0127305	0.0564
	ANOVA
	Source of Variation	SS	df	MS	F	P-value	F crit
	Between Groups	0.593342	1	0.593342	80.3522	0.000107681	5.98738
	Within Groups	0.0443056	6	0.00738426
	Total	0.637647	7
	t value = square root of F value = 8.964, p < 0.001 by Student's t-test
Raw data and quantification result for Figure 8B
(gel shown in Figure 8A)	Flag-vector	Flag Tpm2 WT	Flag Tpm2 E41K	Flag Tpm2 R91G	Flag Tpm2 E117K	Flag Tpm2 E122K	Flag Tpm2 R133W
	1	1.22	1.19	1.05	0.9	0.68	0.91
TPM2/Actin WB	1	1.17	1.04	1.28	1.225	0.72	1.22
(n=5 each group)	1	1.07055	1.04849	1.01413	0.997322	0.672132	0.99409
	1	1.11682	0.919261	0.959691	0.984614	0.619566	0.945891
	1	1.03826	1.07151	1.0527	1.00176	0.636644	0.99779
	Anova: Single Factor (one-way ANOVA)
	SUMMARY
	Groups	Count	Sum	Average	Variance	SEM
	Flag-vector	5	5	1	0	0
	Flag Tpm2 WT	5	5.61564	1.12313	0.00539671	0.033
	Flag Tpm2 E41K	5	5.26926	1.05385	0.00929586	0.043
	Flag Tpm2 R91G	5	5.35651	1.0713	0.0150202	0.055
	Flag Tpm2 E117K	5	5.1087	1.02174	0.0146272	0.054
	Flag Tpm2 E122K	5	3.32834	0.665668	0.00154174	0.0175
	Flag Tpm2 R133W	5	5.06777	1.01355	0.0146373	0.054
	Flag Tpm2 Q147P	5	5.05682	1.01136	0.024643	0.07
	ANOVA
	Source of Variation	SS	df	MS	F	P-value	F crit
	Between Groups	0.677568	7	0.0967954	9.09282	3.82077e-06	2.31274
	Within Groups	0.340648	32	0.0106453
	Total	1.01822	39
	Newman-Keul statistics below
	Diff of Means	p	q	P	P<0.050
	0.457	8	9.914	<0.001	Yes
	0.123	7	2.668	0.503	No
	0.112	6	2.422	0.534	Do Not Test
	0.11	5	2.375	0.461	Do Not Test
	0.101	4	2.197	0.419	Do Not Test
	0.0693	3	1.501	0.544	Do Not Test
	0.0518	2	1.123	0.433	Do Not Test
	0.406	7	8.791	<0.001	Yes
	0.0713	6	1.545	0.881	Do Not Test
	0.0599	5	1.299	0.888	Do Not Test
	0.0577	4	1.252	0.813	Do Not Test
	0.0496	3	1.074	0.73	Do Not Test
	0.0175	2	0.378	0.791	Do Not Test
	0.388	6	8.413	<0.001	Yes
	0.0539	5	1.167	0.921	Do Not Test
	0.0425	4	0.921	0.914	Do Not Test
	0.0403	3	0.873	0.812	Do Not Test
	0.0321	2	0.696	0.626	Do Not Test
	0.356	5	7.717	<0.001	Yes
	0.0217	4	0.471	0.987	Do Not Test
	0.0104	3	0.225	0.986	Do Not Test
	0.00819	2	0.177	0.901	Do Not Test
	0.348	4	7.54	<0.001	Yes
	0.0136	3	0.294	0.977	Do Not Test
	0.00219	2	0.0475	0.974	Do Not Test
	0.346	3	7.492	<0.001	Yes
	0.0114	2	0.246	0.863	Do Not Test
	0.334	2	7.246	<0.001	Yes
Raw data and quantification result for Suppl. Figure 1B
(gel blot shown in Suppl. Figure 1A, upper-left panel)
	Cont siRNA	PIAS1 siRNA					Raw data and quantification result for Suppl. Figure 1B
sumo-Smad4/Smad4	1.16	0.41					(gel blot shown in Suppl. Figure 1A, upper-left panel)
(n=5 each group)	1.13	0.34
	1.14	0.28
	0.91	0.34
	0.66	0.49
	Anova: Single Factor (one-way ANOVA)
	SUMMARY
	Groups	Count	Sum	Average	Variance	SEM
	Cont siRNA	5	5	1	0.04645	0.096
	PIAS1 siRNA	5	1.86	0.372	0.00647	0.036
	ANOVA
	Source of Variation	SS	df	MS	F	P-value	F crit
	Between Groups	0.98596	1	0.98596	37.2623	0.000288108	5.31766
	Within Groups	0.21168	8	0.02646
	Total	1.19764	9
		t value = square root of F value = 6.104, P < 0.001 by Student's t-test
Raw data and quantification result for Suppl. Figure 1C
(gel blot shown in Suppl. Figure 1A, lower-right panel)
	Cont siRNA	PIAS1 siRNA
PIAS1/Actin WB	0.98	0.34
(for endogenous Smad4 sumo)	0.98	0.36
(n=5 each group)	0.96	0.38
	1.04	0.37
	1.04	0.42
	Anova: Single Factor (one-way ANOVA)
	SUMMARY
	Groups	Count	Sum	Average	Variance	SEM
	Cont siRNA	5	5	1	0.0014	0.017
	PIAS1 siRNA	5	1.87	0.374	0.00088	0.0133
	ANOVA
	Source of Variation	SS	df	MS	F	P-value	F crit
	Between Groups	0.97969	1	0.97969	859.377	1.98607e-09	5.31766
	Within Groups	0.00912	8	0.00114
	Total	0.98881	9
		t value = square root of F value = 29.315, P < 0.001 by Student's t-test

## Sheet: 工作表1
	1	Flag-Vector	Flag-Smad4WT	Flag-Smad4K113R	Flag-Smad4K159R	Flag-Smad4K113RK159R	Flag-Smad4WT+sumo1 mutant
	sumo-smad4	2026.99	8803.93	3425.72	2880.99	2125.24	2101.87
	smad4	15716.2	17677.9	15527.9	15097.6	18419.3	19093.3
	sumo-smad4/Smad4	0.128975	0.49802	0.220617	0.190824	0.115381	0.110085
	ratio=1	1.06398	4.10844	1.81999	1.57422	0.951841	0.908148
	2	Flag-Vector	Flag-Smad4WT	Flag-Smad4K113R	Flag-Smad4K159R	Flag-Smad4K113RK159R	Flag-Smad4WT+sumo1 mutant
	sumo-smad4	2180.97	7747.56	4765.62	2369.95	2293.29	1337.97
	smad4	15252.7	15646.8	14532.4	14585.2	16337	16103.8
	sumo-smad4/Smad4	0.142989	0.495153	0.327931	0.16249	0.140374	0.0830841
	ratio=1	1.1796	4.08479	2.70528	1.34047	1.15802	0.685407
	3	Flag-Vector	Flag-Smad4WT	Flag-Smad4K113R	Flag-Smad4K159R	Flag-Smad4K113RK159R	Flag-Smad4WT+sumo1 mutant
	sumo-smad4	1684.48	8082.15	4660.07	3787.05	1539.66	1620.47
	smad4	16280.7	16325.6	15738.2	15281.3	16388.3	17798.4
	sumo-smad4/Smad4	0.103465	0.495061	0.2961	0.247823	0.0939485	0.0910459
	ratio=1	0.853537	4.08403	2.44269	2.04443	0.775033	0.751088
	4	Flag-Vector	Flag-Smad4WT	Flag-Smad4K113R	Flag-Smad4K159R	Flag-Smad4K113RK159R	Flag-Smad4WT+sumo1 mutant
	sumo-smad4	2161.22	8024.4	4263.07	4511.12	2012.97	1826.83
	smad4	18210.4	18068	17438	16313.5	18033.1	18138.4
	sumo-smad4/Smad4	0.118681	0.444122	0.244469	0.276527	0.111626	0.100716
	ratio=1	0.979062	3.6638	2.01676	2.28123	0.920867	0.830862
	5	Flag-Vector	Flag-Smad4WT	Flag-Smad4K113R	Flag-Smad4K159R	Flag-Smad4K113RK159R	Flag-Smad4WT+sumo1 mutant
	sumo-smad4	2054.79	9570.88	7140.2	2262.82	1966.49	1896.73
	smad4	18348.9	18274.9	17219.3	16445.5	17049.4	17658.2
	sumo-smad4/Smad4	0.111985	0.523718	0.414663	0.137595	0.115341	0.107413
	ratio=1	0.923822	4.32043	3.42078	1.13509	0.951508	0.886112
	0.121219
		Flag-Vector	Flag-Smad4WT	Flag-Smad4K113R	Flag-Smad4K159R	Flag-Smad4K113RK159R	Flag-Smad4WT+sumo1 mutant
	1	1.06398	4.10844	1.81999	1.57422	0.951841	0.908148
	2	1.1796	4.08479	2.70528	1.34047	1.15802	0.685407	sumo-smad4/Smad4
	3	0.853537	4.08403	2.44269	2.04443	0.775033	0.751088
	4	0.979062	3.6638	2.01676	2.28123	0.920867	0.830862
	5	0.923822	4.32043	3.42078	1.13509	0.951508	0.886112
